# Supplementary material for: Synthesis and Characterization of Boronate Affinity Three-Dimensionally Ordered Macroporous Materials
Source: Polymers (Basel). 2024 May 29;16(11):1539. doi: 10.3390/polym16111539 (PMC11174375; doi:10.3390/polym16111539)
Supplement: Supplementary file 1 [file polymers-16-01539-s001.zip]

Archive with 1 entries (1 files):
- polymers-2967110-supplementary.pdf
